# Supplementary material for: The Temporal Profile of Circulating miRNAs during Gestation in Overweight and Obese Women with or without Gestational Diabetes Mellitus
Source: Biomedicines. 2022 Feb 18;10(2):482. doi: 10.3390/biomedicines10020482 (PMC8962411; doi:10.3390/biomedicines10020482)
Supplement: Supplementary file 1 [file biomedicines-10-00482-s001.zip]

Archive with 1 entries (1 files):
- biomedicines-1600397-supplementary.pdf
